# Supplementary material for: The Ras GTPase‐activating‐like protein IQGAP1 bridges Gasdermin D to the ESCRT system to promote IL‐1β release via exosomes
Source: EMBO J. 2022 Nov 14;42(1):e110780. doi: 10.15252/embj.2022110780 (PMC9811620; doi:10.15252/embj.2022110780)
Supplement: Supplementary file 7 — Source Data for Figure 1 [file EMBJ-42-e110780-s002.zip]

Archive with 19 entries (17 files):
- Figure 1/A/
- Figure 1/A/Actin_WCL.tif
- Figure 1/A/Casp8.tif
- Figure 1/A/Casp8_WCL.tif
- Figure 1/A/CDC37.tif
- Figure 1/A/CDC37_WCL.tif
- Figure 1/A/GSDMD.tif
- Figure 1/A/GSDMD_WCL.tif
- Figure 1/A/Hsp90.tif
- Figure 1/A/Hsp90_WCL.tif
- Figure 1/A/IL-1b.tif
- Figure 1/A/IQGAP1.tif
- Figure 1/A/IQGAP1_WCL.tif
- Figure 1/A/NEDD4.tif
- Figure 1/A/NEDD4_WCL.tif
- Figure 1/A/Pro-IL1b.tif
- Figure 1/D/
- Figure 1/D/Alix.tif
- Figure 1/D/CD63.tif
