# Supplementary material for: The Ras GTPase‐activating‐like protein IQGAP1 bridges Gasdermin D to the ESCRT system to promote IL‐1β release via exosomes
Source: EMBO J. 2022 Nov 14;42(1):e110780. doi: 10.15252/embj.2022110780 (PMC9811620; doi:10.15252/embj.2022110780)
Supplement: Supplementary file 8 — Source Data for Figure 2 [file EMBJ-42-e110780-s013.zip]

Archive with 26 entries (21 files):
- Figure 2/B/
- Figure 2/B/Flag.tif
- Figure 2/B/Flag_WCL.tif
- Figure 2/B/Myc.tif
- Figure 2/B/Myc_WCL.tif
- Figure 2/C/
- Figure 2/C/HA.tif
- Figure 2/C/HA_WCL.tif
- Figure 2/C/Myc.tif
- Figure 2/C/Myc_WCL.tif
- Figure 2/D/
- Figure 2/D/Actin_WCL.tif
- Figure 2/D/GSDMD.tif
- Figure 2/D/GSDMD_WCL.tif
- Figure 2/D/IQGAP1.tif
- Figure 2/D/IQGAP1_WCL.tif
- Figure 2/E/
- Figure 2/E/HA.tif
- Figure 2/E/HA_WCL.tif
- Figure 2/E/Myc.tif
- Figure 2/E/Myc_WCL.tif
- Figure 2/F/
- Figure 2/F/Flag.tif
- Figure 2/F/Flag_WCL.tif
- Figure 2/F/HA.tif
- Figure 2/F/HA_WCL.tif
