# Supplementary material for: The Ras GTPase‐activating‐like protein IQGAP1 bridges Gasdermin D to the ESCRT system to promote IL‐1β release via exosomes
Source: EMBO J. 2022 Nov 14;42(1):e110780. doi: 10.15252/embj.2022110780 (PMC9811620; doi:10.15252/embj.2022110780)
Supplement: Supplementary file 9 — Source Data for Figure 3 [file EMBJ-42-e110780-s010.zip]

Archive with 12 entries (10 files):
- Figure 3/D/
- Figure 3/D/GSDMD.tif
- Figure 3/D/Hsp90.tif
- Figure 3/D/IL-1b.tif
- Figure 3/D/IQGAP1.tif
- Figure 3/D/NEDD4.tif
- Figure 3/E/
- Figure 3/E/Actin.tif
- Figure 3/E/GSDMD.tif
- Figure 3/E/Hsp90.tif
- Figure 3/E/IQGAP1.tif
- Figure 3/E/NEDD4.tif
