# Supplementary material for: The Ras GTPase‐activating‐like protein IQGAP1 bridges Gasdermin D to the ESCRT system to promote IL‐1β release via exosomes
Source: EMBO J. 2022 Nov 14;42(1):e110780. doi: 10.15252/embj.2022110780 (PMC9811620; doi:10.15252/embj.2022110780)
Supplement: Supplementary file 10 — Source Data for Figure 4 [file EMBJ-42-e110780-s009.zip]

Archive with 22 entries (19 files):
- Figure 4/F/
- Figure 4/F/Actin.tif
- Figure 4/F/IL-1b.tif
- Figure 4/F/Pro-IL-1b.tif
- Figure 4/F/Tsg101.tif
- Figure 4/F/Tsg101_Lysate.tif
- Figure 4/H/
- Figure 4/H/Actin.tif
- Figure 4/H/GSDMD.tif
- Figure 4/H/GSDMD_WCL.tif
- Figure 4/H/IQGAP1.tif
- Figure 4/H/IQGAP1_WCL.tif
- Figure 4/H/Tsg101.tif
- Figure 4/H/Tsg101_WCL.tif
- Figure 4/I/
- Figure 4/I/Actin_WCL.tif
- Figure 4/I/GSDMD.tif
- Figure 4/I/GSDMD_WCL.tif
- Figure 4/I/IQGAP1.tif
- Figure 4/I/IQGAP1_WCL.tif
- Figure 4/I/Tsg101.tif
- Figure 4/I/Tsg101_WCL.tif
