# Supplementary material for: The Ras GTPase‐activating‐like protein IQGAP1 bridges Gasdermin D to the ESCRT system to promote IL‐1β release via exosomes
Source: EMBO J. 2022 Nov 14;42(1):e110780. doi: 10.15252/embj.2022110780 (PMC9811620; doi:10.15252/embj.2022110780)
Supplement: Supplementary file 11 — Source Data for Figure 5 [file EMBJ-42-e110780-s005.zip]

Archive with 39 entries (34 files):
- Figure 5/D/
- Figure 5/D/Actin_WCL.tif
- Figure 5/D/CDC42.tif
- Figure 5/D/CDC42_WCL.tif
- Figure 5/D/GSDMD.tif
- Figure 5/D/GSDMD_WCL.tif
- Figure 5/D/IQGAP1.tif
- Figure 5/D/IQGAP1_WCL.tif
- Figure 5/E/
- Figure 5/E/Actin_WCL.tif
- Figure 5/E/CDC42.tif
- Figure 5/E/CDC42_WCL.tif
- Figure 5/F/
- Figure 5/F/Actin_WCL.tif
- Figure 5/F/CDC42.tif
- Figure 5/F/CDC42_WCL.tif
- Figure 5/F/GSDMD.tif
- Figure 5/F/GSDMD_WCL.tif
- Figure 5/F/IQGAP1.tif
- Figure 5/F/IQGAP1_WCL.tif
- Figure 5/G/
- Figure 5/G/Actin_WCL.tif
- Figure 5/G/CDC42.tif
- Figure 5/G/CDC42_WCL.tif
- Figure 5/G/GSDMD.tif
- Figure 5/G/GSDMD_WCL.tif
- Figure 5/G/IL-1b.tif
- Figure 5/G/IQGAP1.tif
- Figure 5/G/IQGAP1_WCL.tif
- Figure 5/I/
- Figure 5/I/Actin_WCL.tif
- Figure 5/I/CDC42.tif
- Figure 5/I/CDC42_WCL.tif
- Figure 5/I/GSDMD.tif
- Figure 5/I/GSDMD_WCL.tif
- Figure 5/I/IQGAP1.tif
- Figure 5/I/IQGAP1_WCL.tif
- Figure 5/I/Tsg101.tif
- Figure 5/I/Tsg101_WCL.tif
